# Supplementary material for: The assembly processes and network characteristics of bacterial, fungal and archaeal communities in the middle Yangtze River and river-connected lakes
Source: Front Microbiol. 2025 Oct 24;16:1701799. doi: 10.3389/fmicb.2025.1701799 (PMC12592041; doi:10.3389/fmicb.2025.1701799)
Supplement: Supplementary file 1 [file Table_1.XLSX]

## Sheet: Table S1
Table S1 The location and values of environmental variables of each sampling site.
a) Sampling time: high-water period
SampleID	Group	LON	LAT	Water														Sediment
				Temperature	pH	DO	Conductivity	Eh	SS	CODMn	NH4	NO3	NO2	TN	TP	TOC	Chl	pH	NH4	NO3	TN	TP	SOC
				oC	/	mg/L	μS	mV	mg/L	mg/L	mg/L	mg/L	mg/L	mg/L	mg/L	mg/L	μg/L	/	mg/kg	mg/kg	mg/kg	mg/kg	%
MYR1	MYR	111.284	30.6869	26.9	7.8	5.98	383	-46.1	9	3.27	0.01	2.56	0.003	2.75	0.02	2.1	1	8.43	2.28	8.01	499	406	0.874
MYR2	MYR	112.234	30.3095	27.3	8.04	6.55	308	-76.5	26	3.17	0.01	2.07	0.0015	2.2	0.02	1.7	5	9.38	2.06	1.64	100	329	0.912
MYR3	MYR	112.848	29.7762	27.4	8.03	4.84	309	-76.4	15	1.81	0.01	2.08	0.0015	2.28	0.01	1.9	5	9.31	2	1.49	117	357	1.2
MYR4	MYR	-	-	-	-	-	-	-	-	-	-	-	-	-	-	-	-	-	-	-	-	-	-
MYR5	MYR	113.33	29.6588	28.4	8.12	5.29	298	-74.6	27	1.97	0.01	2.08	0.007	2.41	0.05	1.6	5	9.29	2.06	2.43	113	291	0.905
MYR6	MYR	114.286	30.5658	32	7.57	12.47	250	59.1	25	3.13	0.05	0.99	0.033	1.31	0.01	2.2	76	8.88	1.96	1.32	27	378	1.82
MYR7	MYR	115.911	29.7167	32.9	7.6	9.68	245	-5.3	8	2.22	0.02	1.6	0.005	1.69	0.03	2	16	8.87	2.14	3.06	192	396	0.261
MYR8	MYR	116.29	29.7864	31.2	7.51	8.98	268	54.2	9	2.21	0.01	2.04	0.0015	2.19	0.01	1.6	5	-	-	-	-	-	-
DTL1	DTL	112.072	28.9167	30	8.22	16.43	192.9	-75.3	28	1.76	0.03	1.77	0.011	2.01	0.04	1.3	16	8.73	0.5	9.05	946	279	0.635
DTL2	DTL	112.199	28.8264	33	8.85	15.7	220	-117.2	12	2.22	0.11	1.31	0.019	1.78	0.08	1.7	21	7.79	2.64	6.95	1535	371	0.939
DTL3	DTL	112.391	28.8481	32	8.42	16.01	199.7	-95.4	90	3.83	0.02	1.66	0.012	1.91	0.05	1.7	14	7.85	2.43	3.32	844	218	0.598
DTL4	DTL	112.876	28.673	33	7.6	4	208	-55.3	4	2.52	0.13	1.61	0.097	1.94	0.06	2.2	10	8.77	2.09	7.12	527	269	0.216
DTL5	DTL	112.884	28.955	34.5	8.12	4.92	208	-81	12	2.3	0.13	1.87	0.071	2.21	0.09	1.8	9	7.85	2.03	0.71	900	350	0.767
DTL6	DTL	112.993	29.147	33.5	7.89	5.2	234	-69.8	12	2.23	0.12	1.86	0.098	2.34	0.05	1.9	5	7.61	2.2	3.36	1268	370	0.851
DTL7	DTL	113.136	29.442	32	8.09	5.32	261	-89.4	15	2.18	0.05	1.58	0.026	1.84	0.05	1.8	12	7.91	2.46	0.96	1105	373	1.13
DTL8	DTL	112.028	29.402	28.7	8.03	5.35	274	-88.3	31	2.76	0.06	1.55	0.016	1.71	0.03	1.6	5	8.25	2.18	4.68	748	324	1.15
DTL9	DTL	112.049	29.4051	30.2	8.05	4.62	294	-72.7	8	3.32	0.01	1.49	0.099	1.84	0.02	1.7	5	7.86	2.7	0.18	1119	510	0.742
PYL1	PYL	116.309	28.7348	33.5	7.26	8.82	117.9	-12.1	100	4.99	0.01	1.63	0.004	1.94	0.03	3.3	28	6.74	1.91	6.57	899	315	0.546
PYL2	PYL	116.074	28.7955	34.3	8.32	15.62	130.8	58.7	68	6.35	0.64	0.003	0.0015	0.74	0.09	5.9	14	7.41	2.2	2.05	582	261	0.572
PYL3	PYL	116.251	28.7955	36.1	7.18	7.87	109.5	-10.5	30	3.19	0.07	1.22	0.048	1.74	0.01	2.3	52	6.83	2.07	2.53	599	216	0.966
PYL4	PYL	116.086	29.0586	34.1	5.47	11.14	77.5	54.2	58	8.27	0.31	0.75	0.0015	1.21	0.1	6.4	5	5.97	2.23	0.59	901	319	0.515
PYL5	PYL	116.012	29.1857	32.5	7.43	13.9	77.2	73.5	23	2.48	0.23	0.19	0.102	0.65	0.02	1.8	49	8.33	2.61	1.46	304	196	0.242
PYL6	PYL	116.054	29.442	33.9	7.13	11.24	108.9	85.5	21	2.78	0.06	1.18	0.034	1.37	0.03	2.3	22	9.05	2.05	2.44	256	194	0.322
b) Sampling time: low-water period
SampleID	Group	LON	LAT	Water														Sediment
				Temperature	pH	DO	Conductivity	Eh	SS	CODMn	NH4	NO3	NO2	TN	TP	TOC	Chl	pH	NH4	NO3	TN	TP	SOC
				oC	/	mg/L	μS	mV	mg/L	mg/L	mg/L	mg/L	mg/L	mg/L	mg/L	mg/L	μg/L	/	mg/kg	mg/kg	mg/kg	mg/kg	%
MYR1	MYR	111.284	30.6869	15.2	8.46	7.7	278	-90.2	75	1.79757	0	1.6552	0.0192	1.7436	0.0231724	2	0	7.84	33.3692	5.36723	188.846	351.623	2.77
MYR2	MYR	112.234	30.3095	11.8	9.22	7.99	262	-73.1	253	1.68421	0	1.693	0.017	1.8055	0.0507586	1.7	0	7.52	33.8102	0.366463	157.087	279.399	1.61
MYR3	MYR	112.848	29.7762	15.8	7.18	19.99	265	-44.3	185	1.95951	0	1.6328	0.0156	1.73	0.0466207	1.7	8	8.71	35.5889	0.47896	137.449	311.466	0.75
MYR4	MYR	113.02	29.7576	10	7.49	11.14	236	-49.5	125	3.09312	0.2439	0.5723	0.0114	0.98	0.0176552	2.8	14.2902	6.91	34.2254	14.0404	1318.22	372.225	1.71
MYR5	MYR	113.33	29.6588	15.4	7.58	17.7	233	-53.1	117	2.45344	0.1	1.7965	0.0291	2.0354	0.0590345	2.5	8	7.04	35.8245	2.02276	162.992	317.41	0.995
MYR6	MYR	114.286	30.5658	11.5	7.92	9.85	386.5	-	203	2.93117	0.1055	1.8203	0.0405	2.0648	0.065931	3	10.3	6.94	35.7064	0.137259	257.266	361.334	0.447
MYR7	MYR	115.911	29.7167	13.9	7.91	9.18	351.2	-	79	2.89879	0.1	1.7531	0.0355	1.8473	0.070069	2.4	8	6.9	34.7607	0.445868	1101.48	381.843	0.847
MYR8	MYR	116.29	29.7864	13.5	8.17	9.19	377.3	-	115	2.38057	0	1.8091	0.0298	1.9633	0.0617931	2.1	9.7746	6.99	35.4833	29.4524	511.493	284.005	0.766
DTL1	DTL	112.072	28.9167	12.6	7.8	8.59	164.1	-65.3	129	2.5587	0	1.4957	0.0213	1.7664	0.0383448	1.6	8	6.33	36.8433	3.83842	585.839	188.217	0.555
DTL2	DTL	112.199	28.8264	11.5	7.4	8.96	112.4	-43.4	154	3.76518	0.1293	0.687	0.0227	1.135	0.0383448	4.1	11.7804	6.19	31.1575	0.373351	1224.08	314.02	0.911
DTL3	DTL	112.391	28.8481	15	7.15	19.99	157.5	-33.7	137	2.50202	0	1.3012	0.0234	1.4396	0.030069	2.4	8	6.44	36.1518	3.07298	579.95	190.26	0.32
DTL4	DTL	112.876	28.673	12	6.99	9.24	183.1	-27.8	102	2.53441	0.1	2.0707	0.0498	2.46	0.0507586	2.4	8	6.4	35.8389	6.04738	882.684	323.669	0.877
DTL5	DTL	112.884	28.955	12.4	7.28	9.88	172.4	-41.2	131	5.86235	0.1	1.8623	0.0455	2.08	0.0355862	2.1	8	6.23	35.2393	0.239071	877.581	296.23	0.8
DTL6	DTL	112.993	29.147	13	7.34	9.94	180.8	-42.5	205	2.51822	0.1347	1.9112	0.0398	2.31	0.0714483	2.1	8	6.54	37.7133	1.43932	915.943	347.537	0.82
DTL7	DTL	113.136	29.442	12.3	7.55	9.58	178.6	-51.7	95	2.62348	0.127	1.8581	0.0448	2.2418	0.0686897	2.2	8	6.21	35.7296	5.71152	1017.25	343.59	0.746
DTL8	DTL	112.028	29.402	11.7	7.78	8.19	222	-60.6	218	2.49393	0.1001	1.6118	0.0377	1.9846	0.0466207	2.3	8.9929	6.1	32.1762	1.68772	1079.65	366.921	1.09
DTL9	DTL	112.049	29.4051	8.5	8.18	9.44	212	-77.5	81	3.23887	0.1877	0.32	0.0206	0.5638	0.0493793	3.4	14.765	6.01	33.7604	12.4952	498.378	427.734	0.656
PYL1	PYL	116.309	28.7348	13.4	8.3	9.48	188.9	-	209	4.24291	0.9196	1.949	0.0483	2.9918	0.0397241	3.3	16.7025	6.6	33.8415	0.304392	968.446	353.336	0.835
PYL2	PYL	116.074	28.7955	12.6	7.62	9.61	184.3	-	192	6.20243	0.5775	0.32	0.0313	1.4788	0.0190345	7.5	19.7041	6.69	35.6302	4.38389	402.872	190.178	0.639
PYL3	PYL	116.251	28.7955	13.2	8.29	8.44	171.5	-	10	1.95951	0.1432	1.4621	0.0199	1.6782	0.0604138	2.2	14.7164	7.4	35.7062	3.6702	380.789	179.401	0.137
PYL4	PYL	116.086	29.0586	16.3	6.96	9.12	127.7	-	35	3.62753	0.2708	0.3582	0.0242	0.9311	0.0962759	4.2	17.925	6.98	36.2096	2.48523	238.646	170.989	0.123
PYL5	PYL	116.012	29.1857	15.2	8.13	8.43	181	-	152	1.80567	0.1	0.9207	0.0298	1.0308	0.0604138	2	8	6.56	35.9387	2.03579	1057.65	362.027	0.807
PYL6	PYL	116.054	29.442	17.7	8.01	7.81	198.8	-	78	2.45344	0.3223	1.6538	0.0405	2.041	0.0604138	2.6	8	7.1	36.2108	7.4006	624.943	269.003	0.357

## Sheet: Table S2
Table S2 Sequence reading numbers, OTU numbers and phylum numbers of bacteria, fungi and archaea obtained in samples.
	Sequence reading numbers			OTU numbers			Phylum numbers
	high-water period	low-water period	Sum	high-water period	low-water period	Sum	high-water period	low-water period	Sum
Bacteria	3807424	2813799	6621223	29652	28870	58522	70	68	72
Fungi	4204641	2983819	7188460	15519	9895	25414	17	16	18
Archaea	3522877	2896852	6419729	7798	6819	14617	14	13	15

## Sheet: Table S3
Table S3. Alpha diversity indices of different communities at each sampling site and in different areas.
a) Alpha diversity indices of different communities at each sampling site.
Sampling time	SampleID	Bacteria						Fungi						Archaea
		Ace	Chao	Coverage	Shannon	Simpson	Sobs	Ace	Chao	Coverage	Shannon	Simpson	Sobs	Ace	Chao	Coverage	Shannon	Simpson	Sobs
High-water period	MYR1	2778.51	2562.23	0.985393	4.92531	0.033916	1951	2464.69	2452.55	0.993438	5.38627	0.023083	2259	1007.07	970.8	0.994893	1.89206	0.479372	778
	MYR2	2701.23	2506.39	0.985932	4.816	0.03531	1867	1776.45	1747.8	0.993599	4.12876	0.077867	1512	448.214	425.591	0.9975	0.792531	0.745366	321
	MYR3	2708.11	2583.02	0.985579	4.75867	0.038457	1924	1286.61	1235	0.993849	3.12467	0.105433	892	1014.42	975.726	0.994808	1.98799	0.482937	771
	MYR4	-	-	-	-	-	-	-	-	-	-		-	-	-	-	-	-	-
	MYR5	3054.89	2823.67	0.983528	4.75486	0.036606	2052	2269.02	2206.25	0.990738	4.29433	0.067355	1817	1661.82	1626.1	0.991693	3.14639	0.262076	1287
	MYR6	1706.71	1609.37	0.991029	3.96006	0.068786	1164	698.341	708.375	0.997926	3.18581	0.126316	625	657.638	569.05	0.997394	3.55739	0.063237	444
	MYR7	1267.83	1177.64	0.993018	2.61481	0.258865	810	1235.43	1251.5	0.996495	4.26674	0.054189	1115	718.972	705.364	0.997033	4.02466	0.040579	579
	MYR8	1921.68	1754.31	0.989723	3.83558	0.081581	1271	1667.74	1631.09	0.993241	4.29477	0.064068	1313	871.121	881.211	0.996398	4.08106	0.042223	730
	DTL1	1482.88	1277.37	0.993473	3.33959	0.143533	894	918.627	918.682	0.996746	3.25928	0.120799	791	449.423	453.357	0.998326	4.05201	0.044821	380
	DTL2	1370.13	1294.75	0.99279	3.65556	0.082013	963	517.19	519.364	0.999231	4.56534	0.023459	492	133.318	130.75	0.999682	3.31725	0.059471	122
	DTL3	1492.69	1365.02	0.991878	3.09677	0.17492	993	1118.34	1105.07	0.996048	3.90129	0.06412	943	1176.25	1150.93	0.995359	4.98258	0.015395	984
	DTL4	1232.35	1175.77	0.993515	3.86391	0.055397	827	447.971	446.5	0.999124	3.51856	0.057977	422	110.85	109.167	0.999703	3.17483	0.068462	94
	DTL5	1890.04	1779.2	0.99049	4.44681	0.050635	1367	1292.8	1267.07	0.995566	4.32761	0.041364	1095	1709.12	1708.65	0.992668	4.91972	0.026821	1401
	DTL6	1623.14	1354.4	0.992997	3.46902	0.169456	1005	1151.53	1145.62	0.995655	3.8498	0.063389	940	477.608	477.023	0.998135	3.64563	0.079197	388
	DTL7	1923.05	1856.7	0.989599	3.89089	0.083536	1317	1686.5	1670.48	0.993885	4.77674	0.027101	1403	1220.77	1225	0.994469	4.29793	0.050695	964
	DTL8	2230.95	1778.27	0.989661	3.70313	0.09373	1254	1613.55	1614.73	0.993992	4.10607	0.064881	1348	1089.56	1094.22	0.995253	4.27066	0.03964	896
	DTL9	3213.44	2958.73	0.982907	4.87812	0.045895	2255	2653.51	2594.47	0.990684	5.43267	0.020307	2260	2440.7	2290.76	0.987921	4.82163	0.041545	1900
	PYL1	2218.2	2082.05	0.988066	4.54781	0.03123	1501	1740.65	1669.69	0.992991	4.30023	0.051811	1390	1073.75	1059.24	0.99538	4.45557	0.027136	873
	PYL2	1274.19	1205.02	0.993204	3.4246	0.121034	880	624.502	595.14	0.997497	1.17248	0.696545	482	569.544	570.018	0.997648	3.77728	0.052983	461
	PYL3	1491.56	1420.12	0.992582	4.04485	0.056424	1099	691.873	676.344	0.997729	3.10607	0.185787	593	657.587	618.412	0.997266	4.48632	0.022056	497
	PYL4	1796.36	1735.6	0.99221	4.20859	0.047615	1520	304.019	305.5	0.999714	3.63058	0.060237	298	125.382	124.143	0.999809	2.742	0.14311	119
	PYL5	1899.74	1774.18	0.990635	4.55264	0.047261	1391	1507.77	1494.21	0.994564	4.43798	0.044827	1279	532.726	542.022	0.998114	3.93597	0.057652	455
	PYL6	3024.47	2844.28	0.984005	4.75197	0.055162	2134	2946.1	2882.14	0.987752	5.40201	0.020188	2295	1285.68	1275.37	0.994554	4.1756	0.051879	1083
	S_MYR1	5295.61	5065.11	0.973396	6.6423	0.004488	3994	674.671	674.966	0.999607	4.76232	0.036738	667	539.026	535.842	0.997881	3.52683	0.069417	449
	S_MYR2	3195.01	3165.83	0.988459	6.37243	0.006442	2827	44.6897	37.5	0.999946	2.85938	0.085806	36	500.138	490.018	0.998156	3.38418	0.080649	422
	S_MYR3	3110.35	3090.3	0.987444	6.27449	0.006928	2641	45.9366	48	0.999928	2.65244	0.120934	42	432.65	423.59	0.998517	2.91319	0.134765	384
	S_MYR4	-	-	-	-	-	-	-	-	-	-	-	-	-	-	-	-	-	-
	S_MYR5	3317.41	3260.92	0.985393	6.20181	0.007044	2702	125.544	123.5	0.999893	3.38762	0.061343	121	427.662	434.222	0.998305	2.98563	0.112929	364
	S_MYR6	1929.33	1950.57	0.997369	6.4795	0.005241	1881	59.3642	55.5	0.999893	2.84682	0.094395	53	303.978	260.385	0.999068	3.6247	0.054932	224
	S_MYR7	-	-	-	-	-	-	-	-	-	-	-	-	-	-	-	-	-	-
	S_MYR8	4581.01	4504.66	0.977229	6.1637	0.01711	3522	1016.46	1019.61	0.999052	5.25095	0.017872	995	910.421	917.534	0.995847	3.74944	0.063074	732
	S_DTL1	5202.45	4995.75	0.973894	6.53689	0.007492	3967	589.526	593	0.999392	4.21388	0.058048	576	1267.5	1234.81	0.9943	4.29068	0.042802	1030
	S_DTL2	8573.14	8043.82	0.953713	7.20038	0.003421	6086	2311.09	2244.83	0.991542	4.66362	0.046667	1939	2224.39	2140.62	0.989532	5.07921	0.018134	1807
	S_DTL3	8244.34	7829.5	0.956717	7.3592	0.002351	6065	1481.11	1474.55	0.996209	4.34921	0.067505	1353	1754.4	1699.41	0.992795	5.11611	0.016613	1500
	S_DTL4	7687.8	7383.24	0.960405	7.36788	0.002052	5834	1408.68	1416.33	0.99789	5.42179	0.021204	1353	1336.61	1308.5	0.993812	4.12651	0.04658	1095
	S_DTL5	8483.55	8133.63	0.955412	7.44021	0.002193	6304	960.031	966.294	0.998874	5.55848	0.012003	928	2143.52	2028.63	0.990274	4.88878	0.033584	1743
	S_DTL6	8658.31	8248.72	0.953609	7.3952	0.002143	6317	2453.4	2476.5	0.994993	6.18498	0.007563	2319	2100.64	1982.11	0.99004	4.97235	0.023795	1669
	S_DTL7	7990.32	7735.64	0.959224	7.45634	0.001928	6214	679.07	679.029	0.999338	5.06538	0.020283	660	1796.4	1699.66	0.992838	4.9507	0.0245	1536
	S_DTL8	9432.57	8854.52	0.949486	7.54909	0.001918	6878	2290.11	2291.2	0.994028	5.7259	0.013669	2094	2230.42	2114.44	0.989871	5.1496	0.019372	1828
	S_DTL9	6720.49	6448.43	0.966745	7.18694	0.002706	5219	1675.81	1658.61	0.995512	4.62599	0.042599	1521	1981.81	1859.43	0.990803	4.81129	0.02958	1602
	S_PYL1	6509.6	6208.23	0.966787	7.01032	0.003	4894	853.117	843.027	0.998051	2.82721	0.32645	790	1580.78	1520.11	0.993092	4.52325	0.046446	1303
	S_PYL2	7703.1	7328.77	0.960219	7.31203	0.002207	5805	1528.91	1557.25	0.995423	5.01374	0.026333	1357	1962.86	1884.16	0.991545	5.00433	0.024349	1645
	S_PYL3	5658.15	5533.8	0.973997	7.03196	0.003761	4622	582.986	587.724	0.999356	4.89462	0.018584	566	862.83	902.963	0.996292	3.79162	0.061916	715
	S_PYL4	5450.39	5180.13	0.97582	7.08032	0.002558	4478	1554.85	1541.24	0.994779	3.90434	0.14427	1349	574.473	575.985	0.997394	2.79293	0.14103	464
	S_PYL5	7657.21	7395.38	0.961151	7.36522	0.002265	5865	1648.57	1642.33	0.996638	5.21722	0.022834	1554	1321.78	1326.14	0.99394	3.91227	0.095242	1073
	S_PYL6	2432.44	2456.87	0.994199	6.51884	0.003512	2300	56	56	1	3.05893	0.090078	56	222.978	228.375	0.999237	2.86352	0.136202	189
Low-water period	MYR1	2621.34	2016.46	0.983682	4.38739	0.058286	1406	694.413	702.078	0.998715	3.78077	0.076691	665	301.679	298.238	0.998386	0.82887	0.721549	244
	MYR2	1894.44	1823.37	0.987004	4.74468	0.037585	1445	237.64	236.25	0.999751	4.49616	0.021065	228	87.058	86.1667	0.999739	1.50172	0.516383	77
	MYR3	1737.85	1619.8	0.987292	4.18863	0.059171	1244	970.332	980.479	0.997596	4.18401	0.076014	911	387.04	373.75	0.997508	0.700804	0.710227	260
	MYR4	2190.58	2035.81	0.982614	4.31234	0.049212	1456	433.115	426.022	0.997845	2.58642	0.139851	307	977.368	959.797	0.995515	4.35582	0.033159	821
	MYR5	2613.54	2434.91	0.979899	4.85314	0.02909	1783	1499.43	1505.74	0.995566	5.26801	0.015733	1374	1228.68	1222.24	0.994352	3.57484	0.187686	1062
	MYR6	3463.37	3097.84	0.97239	4.34756	0.063822	2208	1300.85	1244.78	0.993369	3.2375	0.155465	987	1273.71	1202.3	0.993664	4.33142	0.035616	1034
	MYR7	3096.74	2868.63	0.975394	4.64283	0.047981	1927	1708.3	1713.43	0.99339	4.77066	0.038206	1488	1295.63	1286.54	0.993735	4.80732	0.018875	1064
	MYR8	1356.55	1251.51	0.98969	2.25122	0.430953	946	1083.15	1075.13	0.995877	3.52768	0.123206	952	1004.68	996.188	0.994827	4.21579	0.03688	785
	DTL1	465.23	369.667	0.997227	2.69967	0.102997	243	246.878	245.6	0.999814	3.72934	0.059223	242	531.543	534.12	0.997532	3.98982	0.042519	427
	DTL2	3202.12	3033.83	0.975769	5.15372	0.03072	2309	635.485	662.125	0.998529	3.46272	0.119308	600	533.835	507.692	0.997698	3.84192	0.054143	448
	DTL3	2113.99	1924.28	0.984433	4.62338	0.035283	1474	1277.35	1291.9	0.995918	4.93137	0.021434	1154	1333.77	1313.16	0.994352	4.99244	0.02339	1152
	DTL4	2085.33	1860.36	0.984231	4.7034	0.023063	1356	1233.21	1272.92	0.995732	3.73118	0.161363	1104	1319.57	1283.08	0.993996	4.39148	0.046026	1132
	DTL5	2021.2	1844.67	0.985242	4.63373	0.031268	1451	1165.59	1172.76	0.995524	4.22654	0.044867	1021	1026.09	1012.65	0.995397	4.82229	0.019294	854
	DTL6	2158.58	1993.23	0.983827	4.59492	0.035719	1468	1095.06	1115.51	0.996415	4.53951	0.033374	985	1048.21	1040.7	0.99542	4.80773	0.020869	885
	DTL7	1883.4	1799.06	0.986079	4.80476	0.02254	1312	1050.58	1073.45	0.997141	4.82807	0.020688	976	1257.55	1255.91	0.994519	4.71342	0.042225	1062
	DTL8	2027.16	1827.43	0.985097	4.47448	0.049111	1386	1151.54	1163.21	0.995214	3.28894	0.218728	980	1717.55	1662.88	0.991956	4.69071	0.041594	1466
	DTL9	4149.96	3799.39	0.967856	5.41599	0.028808	2873	1089.92	1061.06	0.994696	3.86617	0.048485	842	1595.49	1542.37	0.991624	4.86278	0.020263	1278
	PYL1	3099.63	2822.5	0.976	5.22691	0.016147	2130	1701.75	1668.6	0.992313	4.59896	0.032797	1379	1048.29	1028.11	0.995207	4.5522	0.025496	881
	PYL2	1221.98	1200.19	0.992029	4.74902	0.020373	963	230.12	228.938	0.999876	2.68059	0.228755	228	53.8824	52.75	0.999905	2.92673	0.068664	52
	PYL3	1082.1	1020.33	0.991856	3.06546	0.164688	729	281.363	286	0.999793	4.32632	0.029404	277	103.537	98.875	0.999739	3.20684	0.069029	92
	PYL4	1805.2	1675.88	0.986282	4.36442	0.037248	1268	780.467	774.221	0.997886	4.17913	0.051285	720	474.336	487.366	0.997912	3.32491	0.102732	394
	PYL5	2573.79	2361.8	0.979928	4.23018	0.06501	1710	1674.4	1630.27	0.992851	4.4012	0.054106	1391	872.078	899.119	0.996108	4.4718	0.028045	740
	PYL6	3258.11	3016.88	0.974469	4.65538	0.057975	2190	1742.54	1738.22	0.99453	5.26225	0.02688	1576	1131.84	1129.63	0.994637	4.69403	0.020692	931
	S_MYR1	1757.66	1777.88	0.992491	5.58816	0.01238	1622	-	-	-	-	-	-	48.2012	47	0.999881	2.44934	0.131612	45
	S_MYR2	668.586	679	0.99896	5.65415	0.009074	649	-	-	-	-	-	-	63.9003	61.6	0.99981	3.09684	0.056914	56
	S_MYR3	1290.27	1303.06	0.997199	5.8261	0.010598	1253	572.758	570.182	0.999648	5.55635	0.00709	564	82.9254	79.9091	0.999834	2.48282	0.166953	78
	S_MYR4	5803.94	5421.92	0.958903	6.99681	0.003408	4479	447.099	454.55	0.999441	3.95537	0.048436	437	1469.48	1422.53	0.993	4.74175	0.027018	1238
	S_MYR5	6406.4	6117.38	0.954051	7.31806	0.002113	4923	320.968	319.8	0.999834	5.13906	0.008292	317	1480.74	1459.8	0.993498	5.05048	0.019723	1268
	S_MYR6	5261.71	5168.75	0.966354	7.28666	0.001878	4372	154.074	154.333	0.999896	4.43267	0.017146	151	1100.28	1108.07	0.995112	4.54515	0.039266	935
	S_MYR7	5608.14	5232.4	0.961386	7.11629	0.002397	4381	780.431	783.536	0.999441	5.21614	0.01716	771	1567.04	1506.23	0.992074	4.81866	0.023279	1289
	S_MYR8	6495.9	5993.05	0.952173	7.07954	0.003164	4853	1043.32	1051.64	0.997721	3.9809	0.070967	994	1294.38	1237.69	0.993925	4.34268	0.037452	1090
	S_DTL1	6830.42	6451.64	0.950614	7.32306	0.00272	5236	687.982	693.182	0.999233	5.10567	0.015552	673	1711.25	1656.17	0.992051	5.27313	0.013245	1441
	S_DTL2	6535.03	6064.16	0.952664	7.14412	0.003073	4992	1047.01	1051.01	0.998197	5.05392	0.024691	1007	1781.34	1736.77	0.990935	4.93295	0.020462	1475
	S_DTL3	6165.85	5783.89	0.955235	6.97289	0.005887	4663	689.489	690.122	0.999047	4.80208	0.024359	669	1400.27	1384.7	0.993854	5.05706	0.017549	1197
	S_DTL4	7187.08	6708.51	0.946859	7.36357	0.002272	5417	796.317	802.25	0.999275	5.90041	0.005074	781	1602.53	1539.64	0.992407	4.84049	0.022297	1358
	S_DTL5	2108.3	2131.69	0.99561	6.93843	0.001941	2052	-	-	-	-	-	-	259.299	288.3	0.999098	4.46155	0.016271	218
	S_DTL6	7449.08	7064.36	0.945502	7.52615	0.001688	5672	-	-	-	-	-	-	2113.25	2002.3	0.989844	5.2482	0.015743	1768
	S_DTL7	7235.71	6826.72	0.947899	7.4882	0.001941	5536	245.418	242.615	0.999855	4.49187	0.03112	241	1983.5	1901.72	0.991505	5.19184	0.019276	1734
	S_DTL8	6524.63	6339.75	0.953329	7.38563	0.002121	5127	266.817	264.312	0.999855	4.83056	0.014074	263	1470.89	1447.47	0.993902	4.99964	0.022069	1287
	S_DTL9	5001.92	4690.82	0.963408	6.61598	0.004828	3682	740.838	739.61	0.998943	4.79674	0.030038	718	1258.32	1221.84	0.993735	4.62674	0.025116	1020
	S_PYL1	5828.5	5354.89	0.957516	6.76253	0.005256	4351	1572.7	1568.68	0.995524	5.19353	0.024512	1452	1411.91	1372.87	0.993237	4.75093	0.021168	1193
	S_PYL2	6393.4	6058.28	0.95561	7.38931	0.001858	4991	533.091	532.773	0.999606	4.90205	0.022481	525	987.613	970.279	0.995705	4.2271	0.0529	844
	S_PYL3	4907.32	4738.86	0.966931	6.90735	0.003859	3914	326.757	325.75	0.999834	4.32059	0.034412	324	364.961	365.452	0.998742	3.37206	0.080792	321
	S_PYL4	6150.9	5786.52	0.956794	6.98397	0.006175	4820	715.869	720.027	0.999192	5.22848	0.011638	700	1683.94	1633.96	0.993142	4.96243	0.025605	1501
	S_PYL5	4920.46	4695.94	0.96543	6.72346	0.004981	3791	680.878	685.471	0.998342	4.11987	0.039814	639	675.862	679.147	0.996868	3.71013	0.070972	552
	S_PYL6	6765.07	6299.37	0.95226	7.35968	0.002098	5272	1087.04	1089.74	0.998301	4.97837	0.035071	1052	1407.6	1362.36	0.993237	4.59127	0.030686	1175
b) Alpha diversity indices of different communities in different areas.
				Bacteria						Fungi						Archaea
				Ace	Chao	Coverage	Shannon	Simpson	Sobs	Ace	Chao	Coverage	Shannon	Simpson	Sobs	Ace	Chao	Coverage	Shannon	Simpson	Sobs
High-water period	MYR	Water	Max	3054.89	2823.67	0.993018	4.92531	0.258865	2052	2464.69	2452.55	0.997926	5.38627	0.126316	2259	1661.82	1626.1	0.9975	4.08106	0.745366	1287
			Min	1267.83	1177.64	0.983528	2.61481	0.033916	810	698.341	708.375	0.990738	3.12467	0.023083	625	448.214	425.591	0.991693	0.792531	0.040579	321
			Mean	2305.57	2145.23	0.987743	4.2379	0.0790744	1577	1628.32	1604.65	0.994184	4.09733	0.0740444	1361.86	911.323	879.12	0.995674	2.78315	0.302256	701.429
			SD	669.157	623.495	0.00350702	0.838515	0.081491	486.913	615.02	600.932	0.00234941	0.768742	0.0338323	557.018	387.401	388.96	0.00207654	1.24808	0.275439	311.019
			SE	252.918	235.659	0.00132553	0.316929	0.0308007	184.036	232.456	227.131	0.000887994	0.290557	0.0127874	210.533	146.424	147.013	0.000784857	0.471729	0.104106	117.554
		Sediment	Max	5295.61	5065.11	0.997369	6.6423	0.01711	3994	1016.46	1019.61	0.999946	5.25095	0.120934	995	910.421	917.534	0.999068	3.74944	0.134765	732
			Min	1929.33	1950.57	0.973396	6.1637	0.004488	1881	44.6897	37.5	0.999052	2.65244	0.017872	36	303.978	260.385	0.995847	2.91319	0.054932	224
			Mean	3571.45	3506.23	0.984882	6.35571	0.0078755	2927.83	327.777	326.512	0.99972	3.62659	0.0695147	319	518.979	510.265	0.997962	3.36399	0.085961	429.167
			SD	1192.25	1113.2	0.00855619	0.181598	0.00463327	738.789	416.446	418.941	0.000350197	1.10735	0.0383052	411.062	207.846	220.303	0.00111053	0.343466	0.0312974	167.65
			SE	486.735	454.462	0.00349305	0.0741372	0.00189152	301.609	170.013	171.032	0.000142967	0.452074	0.015638	167.815	84.853	89.9384	0.00045337	0.140219	0.0127771	68.4429
	PYL	Water	Max	3024.47	2844.28	0.993204	4.75197	0.121034	2134	2946.1	2882.14	0.999714	5.40201	0.696545	2295	1285.68	1275.37	0.999809	4.48632	0.14311	1083
			Min	1274.19	1205.02	0.984005	3.4246	0.03123	880	304.019	305.5	0.987752	1.17248	0.020188	298	125.382	124.143	0.994554	2.742	0.022056	119
			Mean	1950.75	1843.54	0.990117	4.25508	0.0597877	1420.83	1302.49	1270.51	0.995041	3.67489	0.176566	1056.17	707.444	698.202	0.997128	3.92879	0.059136	581.333
			SD	619.585	576.51	0.00351619	0.481081	0.0313192	429.38	976.221	953.641	0.00430474	1.45216	0.261292	750.309	414.575	409.93	0.00190423	0.645094	0.0436882	342.941
			SE	252.945	235.359	0.00143548	0.196401	0.012786	175.294	398.541	389.322	0.0017574	0.592843	0.106672	306.312	169.249	167.353	0.000777397	0.263358	0.0178356	140.005
		Sediment	Max	7703.1	7395.38	0.994199	7.36522	0.003761	5865	1648.57	1642.33	1	5.21722	0.32645	1554	1962.86	1884.16	0.999237	5.00433	0.14103	1645
			Min	2432.44	2456.87	0.960219	6.51884	0.002207	2300	56	56	0.994779	2.82721	0.018584	56	222.978	228.375	0.991545	2.79293	0.024349	189
			Mean	5901.82	5683.86	0.972029	7.05312	0.00288383	4660.67	1037.4	1037.93	0.997374	4.15268	0.104758	945.333	1087.62	1072.95	0.99525	3.81465	0.0841975	898.167
			SD	1949.11	1822.07	0.0126098	0.300968	0.00065188	1297.84	645.981	647.02	0.00211493	1.04307	0.119342	576.511	652.003	618.271	0.00288717	0.880463	0.048083	543.541
			SE	795.722	743.858	0.00514794	0.12287	0.000266129	529.842	263.721	264.145	0.000863417	0.425832	0.048721	235.36	266.179	252.408	0.00117868	0.359447	0.0196298	221.9
	DTL	Water	Max	3213.44	2958.73	0.993515	4.87812	0.17492	2255	2653.51	2594.47	0.999231	5.43267	0.120799	2260	2440.7	2290.76	0.999703	4.98258	0.079197	1900
			Min	1232.35	1175.77	0.982907	3.09677	0.045895	827	447.971	446.5	0.990684	3.25928	0.020307	422	110.85	109.167	0.987921	3.17483	0.015395	94
			Mean	1828.74	1648.91	0.990812	3.81598	0.0999017	1208.33	1266.67	1253.55	0.995659	4.19304	0.0537108	1077.11	978.621	959.985	0.995724	4.16469	0.0473386	792.111
			SD	605.459	553.078	0.00334662	0.551935	0.0503981	436.85	671.655	655.622	0.0026642	0.668155	0.0310993	555.574	772.975	738.04	0.00381178	0.678202	0.0198751	606.72
			SE	201.82	184.359	0.00111554	0.183978	0.0167994	145.617	223.885	218.541	0.000888066	0.222718	0.0103664	185.191	257.658	246.013	0.00127059	0.226067	0.00662503	202.24
		Sediment	Max	9432.57	8854.52	0.973894	7.54909	0.007492	6878	2453.4	2476.5	0.999392	6.18498	0.067505	2319	2230.42	2140.62	0.9943	5.1496	0.04658	1828
			Min	5202.45	4995.75	0.949486	6.53689	0.001918	3967	589.526	593	0.991542	4.21388	0.007563	576	1267.5	1234.81	0.989532	4.12651	0.016613	1030
			Mean	7888.11	7519.25	0.958801	7.2769	0.00291156	5876	1538.76	1533.37	0.99642	5.08992	0.0321712	1415.89	1870.63	1785.29	0.991585	4.82058	0.0283289	1534.44
			SD	1252.79	1153.47	0.00749249	0.300742	0.00178174	840.642	708.136	701.658	0.00269148	0.675184	0.0219466	620.772	364.399	332.249	0.00184509	0.36567	0.0107726	290.558
			SE	417.598	384.49	0.0024975	0.100247	0.000593914	280.214	236.045	233.886	0.000897159	0.225061	0.00731552	206.924	121.466	110.75	0.000615029	0.12189	0.00359088	96.8526
Low-water period	MYR	Water	Max	3463.37	3097.84	0.98969	4.85314	0.430953	2208	1708.3	1713.43	0.999751	5.26801	0.155465	1488	1295.63	1286.54	0.999739	4.80732	0.721549	1064
			Min	1356.55	1251.51	0.97239	2.25122	0.02909	946	237.64	236.25	0.993369	2.58642	0.015733	228	87.058	86.1667	0.993664	0.700804	0.018875	77
			Mean	2371.8	2143.54	0.982246	4.21597	0.0970125	1551.88	990.905	985.488	0.996514	3.9814	0.0807789	864	819.48	803.153	0.995966	3.03957	0.282547	668.375
			SD	710.242	623.542	0.00603928	0.826759	0.135427	401.498	513.351	511.375	0.00236703	0.872582	0.0541376	451.807	485.692	475.667	0.00229446	1.72868	0.314496	410.335
			SE	251.108	220.455	0.00213521	0.292303	0.0478807	141.951	181.497	180.798	0.000836871	0.308504	0.0191405	159.738	171.718	168.174	0.000811216	0.611181	0.111191	145.075
		Sediment	Max	6495.9	6117.38	0.99896	7.31806	0.01238	4923	1043.32	1051.64	0.999896	5.55635	0.070967	994	1567.04	1506.23	0.999881	5.05048	0.166953	1289
			Min	668.586	679	0.952173	5.58816	0.001878	649	154.074	154.333	0.997721	3.95537	0.00709	151	48.2012	47	0.992074	2.44934	0.019723	45
			Mean	4161.58	3961.68	0.97269	6.60822	0.0056265	3316.5	553.107	555.674	0.99933	4.71342	0.0281818	539	888.369	865.355	0.995892	3.94097	0.0627771	749.875
			SD	2470.19	2286.32	0.020033	0.770706	0.00430982	1804.17	321.472	324.054	0.000811051	0.683297	0.0257858	307.15	696.246	676.623	0.0033796	1.08448	0.0554357	582.735
			SE	873.342	808.335	0.00708274	0.272486	0.00152375	637.871	131.24	132.294	0.00033111	0.278955	0.010527	125.394	246.16	239.222	0.00119487	0.383422	0.0195995	206.028
	PYL	Water	Max	3258.11	3016.88	0.992029	5.22691	0.164688	2190	1742.54	1738.22	0.999876	5.26225	0.228755	1576	1131.84	1129.63	0.999905	4.69403	0.102732	931
			Min	1082.1	1020.33	0.974469	3.06546	0.016147	729	230.12	228.938	0.992313	2.68059	0.02688	228	53.8824	52.75	0.994637	2.92673	0.020692	52
			Mean	2173.47	2016.26	0.983427	4.38189	0.0602402	1498.33	1068.44	1054.38	0.996208	4.24141	0.0705378	928.5	613.993	615.975	0.997251	3.86275	0.052443	515
			SD	940.906	841.945	0.00775684	0.732115	0.0547713	608.887	724.966	710.889	0.00341697	0.853549	0.0783527	599.122	472.69	472.234	0.00227983	0.791573	0.0328534	391.299
			SE	384.123	343.723	0.00316672	0.298885	0.0223603	248.577	295.966	290.219	0.00139497	0.34846	0.0319874	244.591	192.975	192.789	0.000930737	0.323158	0.0134123	159.747
		Sediment	Max	6765.07	6299.37	0.966931	7.38931	0.006175	5272	1572.7	1568.68	0.999834	5.22848	0.039814	1452	1683.94	1633.96	0.998742	4.96243	0.080792	1501
			Min	4907.32	4695.94	0.95226	6.72346	0.001858	3791	326.757	325.75	0.995524	4.11987	0.011638	324	364.961	365.452	0.993142	3.37206	0.021168	321
			Mean	5827.61	5488.98	0.95909	7.02105	0.00403783	4523.17	819.389	820.407	0.998467	4.79048	0.027988	782	1088.65	1064.01	0.995155	4.26899	0.0470205	931
			SD	771.146	675.122	0.00579975	0.289819	0.00175998	600.753	445.795	444.558	0.00157455	0.463154	0.0104021	406.149	502.977	480.445	0.00234576	0.622184	0.0250701	441.903
			SE	314.819	275.617	0.00236774	0.118318	0.000718507	245.257	181.995	181.49	0.000642808	0.189082	0.00424666	165.81	205.339	196.141	0.000957654	0.254006	0.0102348	180.406
	DTL	Water	Max	4149.96	3799.39	0.997227	5.41599	0.102997	2873	1277.35	1291.9	0.999814	4.93137	0.218728	1154	1717.55	1662.88	0.997698	4.99244	0.054143	1466
			Min	465.23	369.667	0.967856	2.69967	0.02254	243	246.878	245.6	0.994696	3.28894	0.020688	242	531.543	507.692	0.991624	3.84192	0.019294	427
			Mean	2234.11	2050.21	0.983307	4.56712	0.0399454	1541.33	993.957	1006.5	0.996554	4.06709	0.08083	878.222	1151.51	1128.06	0.994722	4.56807	0.0344803	967.111
			SD	999.367	939.512	0.0079557	0.761911	0.0249287	722.622	335.617	339.4	0.00166887	0.592953	0.069987	287.714	415.709	401.699	0.00211096	0.405899	0.0133985	352.961
			SE	333.122	313.171	0.0026519	0.25397	0.00830957	240.874	111.872	113.133	0.000556289	0.197651	0.023329	95.9046	138.57	133.9	0.000703652	0.1353	0.00446615	117.654
		Sediment	Max	7449.08	7064.36	0.99561	7.52615	0.005887	5672	1047.01	1051.01	0.999855	5.90041	0.03112	1007	2113.25	2002.3	0.999098	5.27313	0.025116	1768
			Min	2108.3	2131.69	0.945502	6.61598	0.001688	2052	245.418	242.615	0.998197	4.49187	0.005074	241	259.299	288.3	0.989844	4.46155	0.013245	218
			Mean	6115.33	5784.62	0.956791	7.19534	0.00294122	4708.56	639.125	640.443	0.999201	4.99732	0.0207011	621.714	1508.96	1464.32	0.993037	4.95907	0.0191142	1277.56
			SD	1670.94	1539.02	0.0155139	0.302034	0.00145756	1159.83	288.666	291.425	0.000571581	0.445747	0.00948392	277.361	542.213	505.705	0.00266853	0.278472	0.00375951	463.225
			SE	556.981	513.008	0.0051713	0.100678	0.000485854	386.609	109.106	110.148	0.000216037	0.168477	0.00358459	104.832	180.738	168.568	0.00088951	0.092824	0.00125317	154.408

## Sheet: Table S4
Table S4 Key topological features of bacterial, fungal and archaeal networks in different seasons and areas.
a) Key topological features of bacterial, fungal and archaeal networks in high-water period.
	MYR		DTL		PYL
	Water	Sediment	Water	Sediment	Water	Sediment
Number of nodes	1373	1655	1360	497	1444	1669
Number of bacterial nodes	728	1031	732	248	748	939
Number of fungal nodes	246	213	235	115	294	292
Number of archaeal nodes	399	411	393	134	402	438
Number of edges	10295	61508	13041	721	27339	11538
Bacteria-Bacteria	4339	9636	6731	194	7514	2891
Fungi-Fungi	232	5481	440	178	1407	1165
Archaea-Archaea	1274	8191	858	77	2162	1234
Bacteria-Fungi	1315	11551	2589	175	5760	2047
Bacteria-Archaea	2477	13661	1933	71	7363	2836
Fungi-Archaea	658	12988	490	26	3133	1365
Positive (%)	98.33	98.73	99.53	91.96	99.68	97.05
Negative (%)	1.67	1.27	0.47	8.04	0.32	2.05
Clustering coefficient	0.87	0.885	0.806	0.799	1	1
Graph density	0.011	0.045	0.014	0.006	0.026	0.008
Average connectivity	14.9964	74.3299	19.1779	2.90141	37.8657	13.8262
Average path length	3.269	8.707	3.333	3.266	1	1
Modularity	0.865	0.517	0.78	0.944	0.612	0.934
b) Key topological features of bacterial, fungal and archaeal networks in low-water period.
	MYR		DTL		PYL
	Water	Sediment	Water	Sediment	Water	Sediment
Number of nodes	1671	1830	1608	834	1629	1619
Number of bacterial nodes	871	1039	1006	353	801	855
Number of fungal nodes	335	297	311	318	384	323
Number of archaeal nodes	465	494	291	163	444	441
Number of edges	13897	14073	15564	2255	33800	5792
Bacteria-Bacteria	6988	4791	12432	434	10648	1024
Fungi-Fungi	714	1737	388	1162	1266	1258
Archaea-Archaea	815	1506	159	62	2999	705
Bacteria-Fungi	2331	1522	1915	420	5583	840
Bacteria-Archaea	2279	4062	453	123	9568	1179
Fungi-Archaea	770	455	217	54	3736	786
Positive (%)	99.16	98.74	99.27	94.72	99.75	91.25
Negative (%)	0.84	1.26	0.73	5.28	0.25	8.75
Clustering coefficient	0.772	0.74	0.778	0.788	1	1
Graph density	0.01	0.008	0.012	0.006	0.025	0.004
Average connectivity	16.6332	15.3803	19.3582	5.40767	41.4979	7.15503
Average path length	6.429	5.218	6.251	1.311	1	1
Modularity	0.9	0.845	0.752	0.882	0.778	0.946

## Sheet: Table S5
Table S5 Lists of keystone species in co-occurrence network of microbial communities in three area.
a) Sampling time: high-water period
MYR				DTL				PYL
Domain	OTU ID	Betweenness centrality	Taxonomy	Domain	OTU ID	Betweenness centrality	Taxonomy	Domain	OTU ID	Betweenness centrality	Taxonomy
Bacteria	OTU10522	0.0234193	p_GAL15; c_unclassified; o_unclassified	Bacteria	OTU26263	0.0070145	p_Acidobacteriota; c_Acidobacteriae; o_Acidobacteriales	Bacteria	OTU19920	0.0437694	p_Actinobacteriota; c_Actinobacteria; o_PeM15
Bacteria	OTU10262	0.0216189	p_Chloroflexi; c_Anaerolineae; o_Ardenticatenales	Bacteria	OTU2904	0.00677046	p_Acidobacteriota; c_Vicinamibacteria; o_Vicinamibacterales	Bacteria	OTU629	0.0401924	p_Proteobacteria; c_Gammaproteobacteria; o_Burkholderiales
Bacteria	OTU21900	0.0154086	p_Firmicutes; c_Clostridia; o_Clostridiales	Bacteria	OTU17352	0.00635695	p_Bacteroidota; c_Bacteroidia; o_Flavobacteriales	Bacteria	OTU10525	0.034595	p_Bacteroidota; c_Bacteroidia; o_Sphingobacteriales
Bacteria	OTU17103	0.0152924	p_Actinobacteriota; c_Acidimicrobiia; o_Microtrichales	Bacteria	OTU17791	0.005134	p_Bacteroidota; c_Bacteroidia; o_Sphingobacteriales	Bacteria	OTU17557	0.0324449	p_Armatimonadota; c_Armatimonadia; o_Armatimonadales
Bacteria	OTU10621	0.0151662	p_Acidobacteriota; c_Vicinamibacteria; o_Vicinamibacterales	Bacteria	OTU28137	0.0049512	p_Acidobacteriota; c_Acidobacteriae; o_Bryobacterales	Bacteria	OTU22680	0.022785	p_Proteobacteria; c_Gammaproteobacteria; o_Burkholderiales
Bacteria	OTU10539	0.013301	p_SAR324_cladeMarine_group_B; c_unclassified; o_unclassified	Bacteria	OTU11522	0.00492861	p_Acidobacteriota; c_Holophagae; o_Subgroup_7	Bacteria	OTU19241	0.0205076	p_Actinobacteriota; c_Actinobacteria; o_Micrococcales
Bacteria	OTU30189	0.0132719	p_Desulfobacterota; c_Syntrophia; o_Syntrophales	Bacteria	OTU17422	0.00463106	p_Cyanobacteria; c_Cyanobacteriia; o_Synechococcales	Bacteria	OTU28191	0.0177974	p_Proteobacteria; c_Alphaproteobacteria; o_Rhizobiales
Bacteria	OTU12844	0.0102212	p_Proteobacteria; c_Gammaproteobacteria; o_Burkholderiales	Bacteria	OTU19757	0.00453708	p_Actinobacteriota; c_Acidimicrobiia; o_Microtrichales	Bacteria	OTU21705	0.0170556	p_Actinobacteriota; c_Acidimicrobiia; o_Microtrichales
Fungi	OTU1168	0.0135007	p_Ascomycota; c_Dothideomycetes; o_Pleosporales	Fungi	OTU6888	0.00915147	p_Basidiomycota; c_Agaricomycetes; o_unclassified	Bacteria	OTU26039	0.0163465	p_Firmicutes; c_Limnochordia; o_unclassified
Fungi	OTU8847	0.012779	p_Basidiomycota; c_Cystobasidiomycetes; o_Cystobasidiales	Fungi	OTU14100	0.00673681	p_unclassified; c_unclassified; o_unclassified	Bacteria	OTU12183	0.0160903	p_Nitrospirota; c_Thermodesulfovibrionia; o_unclassified
Fungi	OTU1110	0.0114676	p_unclassified; c_unclassified; o_unclassified	Fungi	OTU7003	0.00594556	p_Ascomycota; c_Sordariomycetes; o_Hypocreales	Bacteria	OTU10944	0.0138934	p_NB1-j; c_unclassified; o_unclassified
Fungi	OTU11736	0.0102937	p_Chytridiomycota; c_unclassified; o_unclassified	Fungi	OTU6998	0.00502426	p_unclassified; c_unclassified; o_unclassified	Bacteria	OTU17275	0.0132004	p_Gemmatimonadota; c_Gemmatimonadetes; o_Gemmatimonadales
Fungi	OTU14024	0.0100786	p_unclassified; c_unclassified; o_unclassified	Fungi	OTU10362	0.00466229	p_unclassified; c_unclassified; o_unclassified	Bacteria	OTU7494	0.0131629	p_Proteobacteria; c_Gammaproteobacteria; o_Burkholderiales
Fungi	OTU1323	0.00970744	p_Ascomycota; c_Sordariomycetes; o_Hypocreales	Fungi	OTU1238	0.00463227	p_Rozellomycota; c_unclassified; o_unclassified	Bacteria	OTU10587	0.0128548	p_Gemmatimonadota; c_Gemmatimonadetes; o_Gemmatimonadales
Fungi	OTU7004	0.00956247	p_Chytridiomycota; c_unclassified; o_unclassified	Fungi	OTU12390	0.00461545	p_Chytridiomycota; c_unclassified; o_unclassified	Bacteria	OTU7794	0.0126933	p_Gemmatimonadota; c_Gemmatimonadetes; o_Gemmatimonadales
Archaea	OTU6391	0.0187554	p_Crenarchaeota; c_Nitrososphaeria; o_Nitrosopumilales	Fungi	OTU6687	0.00440672	p_Chytridiomycota; c_unclassified; o_unclassified	Bacteria	OTU10163	0.0125205	p_Desulfobacterota; c_unclassified; o_unclassified
Archaea	OTU4853	0.0155076	p_Halobacterota; c_Methanosarcinia; o_Methanosarciniales	Fungi	OTU6654	0.00435089	p_unclassified; c_unclassified; o_unclassified	Fungi	OTU13754	0.0212791	p_Rozellomycota; c_unclassified; o_unclassified
Archaea	OTU5000	0.0114108	p_Crenarchaeota; c_Bathyarchaeia; o_unclassified	Archaea	OTU1815	0.00519039	p_Crenarchaeota; c_Bathyarchaeia; o_unclassified	Fungi	OTU11635	0.013684	p_Chytridiomycota; c_unclassified; o_unclassified
Archaea	OTU5877	0.0107795	p_Micrarchaeota; c_Micrarchaeia; o_Micrarchaeales	Archaea	OTU3932	0.00498424	p_unclassified; c_unclassified; o_unclassified	Fungi	OTU11071	0.0131325	p_Chytridiomycota; c_unclassified; o_unclassified
Archaea	OTU5514	0.010071	p_Asgardarchaeota; c_Lokiarchaeia; o_unclassified	Archaea	OTU4845	0.00491027	p_Crenarchaeota; c_Nitrososphaeria; o_Nitrosopumilales	Fungi	OTU12311	0.0131325	p_unclassified; c_unclassified; o_unclassified
b) Sampling time: low-water period
MYR				DTL				PYL
Domain	OTU ID	Betweenness centrality	Taxonomy	Domain	OTU ID	Betweenness centrality	Taxonomy	Domain	OTU ID	Betweenness centrality	Taxonomy
Bacteria	OTU12548	0.0426877	p_Verrucomicrobiota; c_Verrucomicrobiae; o_Pedosphaerales	Bacteria	OTU12414	0.0208721	p_Bacteroidota; c_Bacteroidia; o_Sphingobacteriales	Bacteria	OTU9077	0.0519204	p_Chloroflexi; c_Anaerolineae; o_SJA-15
Bacteria	OTU13742	0.0340316	p_MBNT15; c_unclassified; o_unclassified	Bacteria	OTU4766	0.0201749	p_Elusimicrobiota; c_Rs-M47; o_unclassified	Bacteria	OTU13783	0.0358956	p_Latescibacterota; c_unclassified; o_unclassified
Bacteria	OTU12198	0.0306681	p_Cyanobacteria; c_Cyanobacteriia; o_Chloroplast	Bacteria	OTU12489	0.013805	p_Proteobacteria; c_Gammaproteobacteria; o_Burkholderiales	Bacteria	OTU27161	0.0212922	p_Chloroflexi; c_Ktedonobacteria; o_C0119
Bacteria	OTU9884	0.0189479	p_Planctomycetota; c_Planctomycetes; o_Pirellulales	Bacteria	OTU435	0.0131444	p_Gemmatimonadota; c_Gemmatimonadetes; o_Gemmatimonadales	Bacteria	OTU23405	0.0190707	p_Myxococcota; c_Polyangia; o_Polyangiales
Bacteria	OTU19552	0.0154918	p_unclassified; c_unclassified; o_unclassified	Bacteria	OTU23366	0.0121914	p_Gemmatimonadota; c_Gemmatimonadetes; o_Gemmatimonadales	Bacteria	OTU10925	0.0189401	p_Myxococcota; c_Myxococcia; o_Myxococcales
Bacteria	OTU13491	0.0145414	p_Proteobacteria; c_Gammaproteobacteria; o_Xanthomonadales	Bacteria	OTU14519	0.0114486	p_Firmicutes; c_Bacilli; o_Thermoactinomycetales	Bacteria	OTU23151	0.0183861	p_Proteobacteria; c_Gammaproteobacteria; o_Burkholderiales
Bacteria	OTU12559	0.0137963	p_unclassified; c_unclassified; o_unclassified	Bacteria	OTU11558	0.0101744	p_Bacteroidota; c_Bacteroidia; o_Cytophagales	Bacteria	OTU11115	0.0168749	p_Planctomycetota; c_Phycisphaerae; o_Phycisphaerales
Bacteria	OTU23773	0.0133358	p_Actinobacteriota; c_Thermoleophilia; o_Solirubrobacterales	Bacteria	OTU13194	0.00994633	p_Bacteroidota; c_Bacteroidia; o_Bacteroidetes_VC2.1_Bac22	Bacteria	OTU27215	0.0157483	p_Verrucomicrobiota; c_Verrucomicrobiae; o_Chthoniobacterales
Bacteria	OTU28599	0.0131706	p_Spirochaetota; c_Spirochaetia; o_Spirochaetales	Bacteria	OTU12606	0.00966135	p_Acidobacteriota; c_AT-s3-28; o_unclassified	Fungi	OTU3291	0.0193967	p_Chytridiomycota; c_unclassified; o_unclassified
Fungi	OTU2776	0.0245012	p_unclassified; c_unclassified; o_unclassified	Bacteria	OTU9715	0.00942539	p_Latescibacterota; c_unclassified; o_unclassified	Fungi	OTU2329	0.0160381	p_unclassified; c_unclassified; o_unclassified
Fungi	OTU2028	0.0183534	p_unclassified; c_unclassified; o_unclassified	Fungi	OTU2845	0.0201877	p_unclassified; c_unclassified; o_unclassified	Archaea	OTU5004	0.0683738	p_Aenigmarchaeota; c_Aenigmarchaeia; o_Aenigmarchaeales
Fungi	OTU2176	0.0170548	p_unclassified; c_unclassified; o_unclassified	Fungi	OTU2689	0.0146432	p_Basidiomycota; c_Agaricomycetes; o_Agaricales	Archaea	OTU5143	0.05817	p_Halobacterota; c_Methanomicrobia; o_Methanomicrobiales
Fungi	OTU2679	0.0162755	p_unclassified; c_unclassified; o_unclassified	Fungi	OTU215	0.0122791	p_unclassified; c_unclassified; o_unclassified	Archaea	OTU2014	0.0216744	p_unclassified; c_unclassified; o_unclassified
Fungi	OTU2473	0.0143605	p_unclassified; c_unclassified; o_unclassified	Fungi	OTU2828	0.00968586	p_Rozellomycota; c_unclassified; o_unclassified	Archaea	OTU2287	0.0185951	p_Crenarchaeota; c_Methanomethylicia; o_Methanomethyliales
Fungi	OTU2884	0.0142837	p_Rozellomycota; c_unclassified; o_unclassified	Fungi	OTU2871	0.00956411	p_unclassified; c_unclassified; o_unclassified	Archaea	OTU1906	0.0172405	p_unclassified; c_unclassified; o_unclassified
Fungi	OTU3045	0.0135824	p_unclassified; c_unclassified; o_unclassified	Fungi	OTU5822	0.00949267	p_unclassified; c_unclassified; o_unclassified	Archaea	OTU5208	0.0165208	p_Euryarchaeota; c_Methanobacteria; o_Methanobacteriales
Fungi	OTU6551	0.0129904	p_Chytridiomycota; c_unclassified; o_unclassified	Fungi	OTU3053	0.00933312	p_Rozellomycota; c_unclassified;	Archaea	OTU2029	0.0163882	p_Crenarchaeota; c_Bathyarchaeia; o_unclassified
Fungi	OTU757	0.0129218	p_unclassified; c_unclassified; o_unclassified	Fungi	OTU1925	0.0092322	p_unclassified; c_unclassified; o_unclassified	Archaea	OTU5571	0.0161295	p_Aenigmarchaeota; c_Aenigmarchaeia; o_Aenigmarchaeales
Archaea	OTU5526	0.0149007	p_Crenarchaeota; c_Nitrososphaeria; o_Nitrososphaerales	Archaea	OTU5970	0.0125446	p_Crenarchaeota; c_Bathyarchaeia; o_unclassified	Archaea	OTU1687	0.0160918	p_Crenarchaeota; c_Bathyarchaeia; o_unclassified
Archaea	OTU5892	0.0132959	p_Euryarchaeota; c_Thermococci; o_Methanofastidiosales	Archaea	OTU957	0.0108168	p_Crenarchaeota; c_Bathyarchaeia; o_unclassified	Archaea	OTU2819	0.0154575	p_Thermoplasmatota; c_Thermoplasmata; o_Methanomassiliicoccales
